# Supplementary material for: Analysis of drug resistance among difficult-to-treat tuberculosis patients in Ghana identifies several pre-XDR TB cases
Source: Front Microbiol. 2023 Jan 12;13:1069292. doi: 10.3389/fmicb.2022.1069292 (PMC9878308; doi:10.3389/fmicb.2022.1069292)
Supplement: Supplementary file 1 [file Table_1.XLSX]

## Sheet: UseThis
NMIMR ID	Participant No	Region	Gender	Age	Case Type	Microscopy	LPA (H/R)	Comment	rpoB	katG	inhA	LPA (FLQ/AM)	Observation	Old-DR-Definition	New-DR-Definition	Culture Status	IS6110	Intepretation	Mutation
D137	1	Greater Accra	Female	N.A	Retreatment	Neg	S/R	RIF mono	rpoB Mut2A			S/S				Pos	Pos
D138	2	Greater Accra	Male	N.A	Retreatment	2+	S/R	RIF mono	rpoB Mut2A			S/S				Pos	Pos
D139	3	Greater Accra	Male	N.A	2 months follow-up	Neg	S/S	sensitive				NAP	NAP			Neg	NAP
D140	4	Greater Accra	Male	N.A	2 months follow-up	Neg	S/S	sensitive				NAP	NAP			Neg	NAP
D141	5	Greater Accra	Male	45	2 months follow-up	Neg	R/S	INH mono			inhA Mut1	S/S				Neg	NAP
D142	6	Greater Accra	Female	N.A	2 months follow-up	Neg	S/S	sensitive				NAP	NAP			Neg	NAP
D143	7	Greater Accra	Male	37	Failed treatment	Neg	S/S	sensitive				NAP	NAP			Neg	NAP
D144	8	Greater Accra	Male	31	2 months follow-up	Neg	S/S	sensitive				NAP	NAP			Neg	NAP
D145	9	Greater Accra	Male	63	2 months follow-up	Neg	S/S	sensitive				NAP	NAP			Neg	NAP
D146	10	Greater Accra	Male	59	Retreatment	Neg	S/R	RIF mono	rpoB WT8 absent			S/S				Neg	NAP
D147	11	Greater Accra	Male	40	2 months follow-up	3+	S/S	sensitive				NAP	NAP			Pos	Pos
D148	12	Greater Accra	Male	49	3 months follow-up	Sc.1	S/S	sensitive				NAP	NAP			Neg	NAP
D149	13	Greater Accra	Male	19	Retreatment	Sc.2	S/R	RIF mono	rpoB WT8 absent			S/S				Pos	Pos
D150	14	Greater Accra	Male	52	Primary	Neg	R/R	MDR	rpoB WT8 absent, ropB Mut3		inhA Mut1	S/S				Pos	Pos
D151	15	Greater Accra	Female	31	Retreatment	Sc.3	R/S	INH mono			inhA Mut1	S/S				Neg	NAP
D152	16	Greater Accra	Male	52	Retreatment	3+	S/R	RIF mono	rpoB Mut2A			S/S				Pos	Pos
D153	17	Greater Accra	Male	24	Retreatment	3+	S/R	RIF mono	rpoB Mut2A			S/S				Pos	Pos
D154	18	Brong Ahafo	Male	46	Retreatment	3+	R/S	INH mono		katG WT absent & katG Mut1		R/S	gryA Mut1	Poly Resistance	Poly-resistance	Pos	Pos	FQ	A90V
D155	19	Greater Accra	Female	24	3 months follow-up	1+	S/S	sensitive				NAP	NAP			Neg	NAP
D156	20	Central Region	Male	25	Retreatment	Sc.4	R/R	MDR	ropB Mut3	katG WT absent & katG Mut1		R/S	gryA Mut1	Pre XDR	Pre-XDR	Neg	NAP	FQ	A90V
D157	21	Volta Region	Female	54	Retreatment	Sc.7	R/R	MDR	ropB Mut3	katG WT absent & katG Mut1		R/S	gryA Mut1	Pre XDR	Pre-XDR	Pos	Pos	FQ	A90V
D158	22	Western Region	Male	46	Retreatment	2+	R/R	MDR	rpoB WT3 absent	katG WT absent & katG Mut1		S/S				Pos	Pos
D159	23	Ashanti Region	Male	62	Retreatment	Sc.3	R/R	MDR	ropB Mut3	katG WT absent & katG Mut1		S/S				Neg	NAP
D160	24	Greater Accra	Male	N.A	Retreatment	3+	R/R	MDR	rpoB Mut2A	katG Mut1		R/S	gryA Mut3B	Pre XDR	Pre-XDR	Pos	Pos	FQ	D94N/D94Y
D161	25	Greater Accra	Male	N.A	Retreatment	1+	R/R	MDR	ropB Mut3	katG WT absent & katG Mut1		R/S	gryA WT3 missing	Pre XDR	Pre-XDR	Pos	Pos	FQ	D94N/G/H
D162	26	Greater Accra	Female	45	Failed treatment	1+	R/R	MDR	rpoB WT3&4 absent	katG WT absent & katG Mut1		S/S				Pos	Pos
D163	27	Greater Accra	Male	42	Retreatment	Sc.9	S/R	RIF mono	rpoB Mut2A			S/S				Pos	Pos
D164	28	Eastern Region	Male	65	Primary	Neg	R/R	MDR	rpoB WT8	katG WT absent		S/S				Pos	Pos
D165	29	Eastern Region	Male	11	Retreatment	Neg	R/R	MDR	rpoB WT7	katG WT absent		S/S				Pos	Pos
D166	30	Eastern Region	Male	30	Retreatment	Neg	R/R	MDR	rpoB WT8 absent	katG WT absent & katG Mut1		S/S				Pos	Pos
D167	31	Ashanti Region	Female	72	Retreatment	Neg	S/R	RIF mono	rpoB Mut3			S/S				Pos	Pos
D168	32	Ashanti Region	Male	47	Primary	Neg	R/R	MDR	ropB Mut3	katG Mut1		S/S				Neg	NAP
D169	33	Eastern Region	Male	10	Retreatment	Neg	R/R	MDR	rpoB WT8 absent	katG WT absent & katG Mut1		S/S				Pos	Pos
D170	34	Eastern Region	Male	51	Primary	Neg	R/R	MDR	rpoB WT8		inhA WT absent	S/S				Neg	NAP
D171	35	Eastern Region	Female	26	Retreatment	Neg	R/R	MDR	rpoB WT8	katG WT absent		S/S				Neg	NAP
D172	36	Eastern Region	Female	42	Failed treatment	Neg	R/R	MDR	rpoB WT8	katG WT absent & katG Mut1		S/S				Pos	Pos
D173	37	Brong Ahafo	Male	41	Retreatment	Neg	R/R	MDR	ropB Mut3		inhA WT absent, inhA Mut1	S/S				Pos	Pos
D174	38	Brong Ahafo	Female	50	Retreatment	Neg	R/R	MDR	rpoB WT3 absent		inhA WT absent, inhA Mut1	S/S				Neg	NAP
D175	39	Western Region	Male	54	2 months follow-up	Neg	R/R	MDR	rpoB Mut2A	katG Mut1		S/S				Neg	NAP
D176	40	Ashanti Region	Female	70	Retreatment	Neg	R/R	MDR	ropB Mut3	katG WT absent & katG Mut1		S/S				Neg	NAP
D177	41	Ashanti Region	Male	37	Primary	Neg	R/R	MDR	ropB Mut3	katG Mut1		S/S				Neg	NAP
D178	42	Ashanti Region	Male	35	Retreatment	Neg	R/R	MDR	ropB Mut3	katG WT absent & katG Mut1		S/S				Neg	NAP
D179	43	Ashanti Region	Male	42	Retreatment	Neg	R/R	MDR	ropB Mut3	katG WT absent & katG Mut1		S/S				Neg	NAP
D180	44	Greater Accra	Male	53	Primary	Neg	R/R	MDR	rpoB WT3&4 absent, rpoB Mut1	katG Mut1		S/S				Neg	NAP
D181	45	Ashanti Region	Male	49	Primary	Neg	R/R	MDR	ropB Mut3	katG WT absent & katG Mut1		S/S				Neg	NAP
D182	46	Greater Accra	Male	12	Retreatment	1+	R/R	MDR	rpoB Mut3	katG Mut1	inhA Mut1	S/S				Neg	NAP
D183	47	Volta Region	Female	51	Retreatment	3+	R/R	MDR	ropB Mut3	katG WT absent & katG Mut1		R/S	gryA Mut3B	Pre XDR	Pre-XDR	Neg	NAP	FQ	D94N/D94Y
D184	48	Eastern Region	Male	72	2 months follow-up	Sc.7	S/S	sensitive				NAP	NAP			Neg	NAP
D185	49	Eastern Region	Male	36	Retreatment	3+	R/S	INH mono		katG WT absent & katG Mut1		S/S				Pos	Pos
D186	50	Eastern Region	Female	38	Retreatment	Neg	R/S	INH mono		katG WT absent & katG Mut1		S/S				Neg	NAP
D187	51	Brong Ahafo	Male	29	Primary	Neg	R/R	MDR	rpoB Mut3	katG Mut1		S/S				Neg	NAP
D188	52	Ashanti Region	Female	67	Primary	Neg	R/R	MDR	rpoB WT3 absent		inhA Mut1	S/S				Neg	NAP
D189	53	Eastern Region	Female	35	Primary	Sc.2	S/R	RIF mono	rpoB WT8 absent, rpoB Mut3			S/S				Contaminated	NAP
D190	54	Eastern Region	Male	37	Primary	2+	S/R	RIF mono	rpoB WT7 absent, rpoB Mut2B			S/S				Pos	Pos
D191	55	Greater Accra	Male	33	Primary	Neg	S/R	RIF mono	rpoB Mut2B			S/S				Neg	NAP
D192	56	Greater Accra	Male	20	Primary	Neg	S/R	RIF mono	rpoB WT8 absent, rpoB Mut3			S/S				Neg	NAP
D193	57	Eastern Region	Male	42	Retreatment	Neg	R/S	INH mono		katG WT absent & katG Mut1	inhA Mut1	S/S				Neg	NAP
D194	58	Eastern Region	Female	78	Retreatment	1+	S/S	sensitive				NAP	NAP			Contaminated	NAP
D195	59	Eastern Region	Male	42	Primary	Neg	S/R	RIF mono	rpoB Mut2B			S/S				Neg	NAP
D196	60	Eastern Region	Female	14	2 months follow-up	Neg	S/S	sensitive	rpoB WT3 absent		inhA WT1 absent	NAP	NAP			Pos	Pos
D197	61	Eastern Region	Female	48	2 months follow-up	Neg	S/S	sensitive				NAP	NAP			Neg	NAP
D198	62	Eastern Region	Male	65	2 months follow-up	Neg	S/S	sensitive	rpoB WT 8 absent	katG MUT 1 present		NAP	NAP			Pos	Pos
D199	63	Eastern Region	Female	57	Retreatment	Sc.2	R/S	INH mono		katG WT absent & katG Mut1	inhA Mut1	S/S				Neg	NAP
D200	64	Volta Region	Male	41	Retreatment	3+	R/R	MDR	rpoB Mut3	katG Mut1	inhA Mut1	S/S				Pos	Pos
D201	65	Greater Accra	Male	70	Retreatment	1+	R/R	MDR	rpoB Mut2A	katG Mut1		S/S				Neg	NAP
D202	66	Greater Accra	Male	42	2 months follow-up	Neg	S/S	sensitive				NAP	NAP			Neg	NAP
D203	67	Greater Accra	Male	22	Retreatment	Sc.1	R/R	MDR	rpoB Mut2A		inhA Mut1	S/R	rrs Mut2	Pre XDR	Poly-resistance	Neg	NAP	KAN/AMK/CAP/VIO	G1484T
D204	68	Volta Region	Male	54	Retreatment	1+	S/R	RIF mono	rpoB Mut2A &Mut3			R/S	gryA Mut3B	Poly Resistance	Pre-XDR	Neg	NAP	FQ	D94N/D94Y
D205	69	Oti	Male	40	Primary	Neg	S/R	RIF mono	rpoB Mut2A			S/S				Neg	NAP
D206	70	Greater Accra	Male	N.A	2 months follow-up	Neg	S/S	sensitive				NAP	NAP			Neg	NAP
D207	71	Eastern Region	Male	N.A	Primary	Neg	S/R	RIF mono	rpoB Mut3			S/S				Pos	Pos
D208	72	Volta Region	Male	N.A	Retreatment	Neg	S/S	sensitive				NAP	NAP			Pos	Pos
D209	73	Greater Accra	Female	N.A	2 months follow-up	Neg	N.T	Not MTBC				NAP	NAP			Neg	NAP
D210	74	Greater Accra	Male	N.A	Retreatment	Neg	R/S	INH mono		katG WT absent & katG Mut1		S/S				Neg	NAP
D211	75	Greater Accra	Female	42	Retreatment	Neg	R/S	INH mono		katG WT absent & katG Mut1	inhA Mut1	S/S				Neg	NAP
D212	76	Greater Accra	Male	42	Retreatment	Neg	R/R	MDR	rpoB Mut2A &Mut3	katG WT absent & katG Mut1		S/S				Pos	Pos
D213	77	Oti	Male	58	Retreatment	Neg	R/S	INH mono		katG WT absent & katG Mut1		S/S				Neg	NAP
D214	78	Volta Region	Female	53	Retreatment	Neg	R/S	INH mono		katG WT absent & katG Mut1		S/S				Neg	NAP
D215	79	Oti	Male	40	Retreatment	Neg	R/R	MDR	rpoB Mut3		inhA Mut1	S/S				Neg	NAP
D216	80	Oti	Male	43	Retreatment	Neg	R/S	INH mono		katG WT absent & katG Mut1		S/R	rrs Mut2	Poly Resistance	Poly-resistance	Neg	NAP	KAN/AMK/CAP/VIO	G1484T
D217	81	Volta Region	Male	35	Retreatment	Neg	R/S	INH mono		katG WT absent & katG Mut1		S/S				Neg	NAP
D218	82	Volta Region	Male	30	Retreatment	Neg	R/R	MDR	ropB Mut3	katG WT absent & katG Mut1		S/S				Neg	NAP
D219	83	Volta Region	Male	39	Retreatment	Neg	S/R	RIF mono	rpoB WT8 absent			S/S				Neg	NAP
D220	84	Volta Region	Male	54	Retreatment	Neg	R/S	INH mono		katG WT absent & katG Mut1		S/S				Neg	NAP
D221	85	Volta Region	Female	N.A	Retreatment	Neg	R/S	INH mono		katG WT absent & katG Mut1		S/S				Neg	NAP
D222	86	Oti	Female	28	Retreatment	Neg	R/S	INH mono		katG WT absent & katG Mut1		S/S				Neg	NAP
D223	87	Volta Region	Male	26	2 months follow-up	Neg	S/S	sensitive				NAP	NAP			Neg	NAP
D224	88	Greater Accra	Male	28	Retreatment	Neg	R/R	MDR	rpoB Mut2B	katG Mut1		S/S				Pos	Pos
D225	89	Greater Accra	Female	N.A	Retreatment	Neg	R/S	INH mono		katG WT absent & katG Mut1		S/S				Neg	NAP
D226	90	Greater Accra	Female	42	Retreatment	Neg	R/S	INH mono		katG WT absent & katG Mut1		S/S				Pos	Pos
D227	91	Greater Accra	Male	36	Retreatment	Neg	S/S	sensitive				NAP	NAP			Neg	NAP
D228	92	Greater Accra	Male	45	2 months follow-up	Neg	S/S	sensitive				NAP	NAP			Neg	NAP
D229	93	Greater Accra	Female	38	4 months follow-up	Neg	R/S	INH mono		katG Mut1	inhA Mut1	S/S				Pos	Pos
D230	94	Greater Accra	Male	42	2 months follow-up	Neg	N.T	Not MTBC				NAP	NAP			Neg
D231	95	Greater Accra	Female	40	Retreatment	3+	R/R	MDR	rpoB WT absent	katG WT absent & katG Mut1	inhA WT absent, inhA Mut1	R/R	gryA Mut3B, eis Mut1	XDR	Pre-XDR	Pos	Pos	FQ + low-level KAN	(-14C/T)
D232	96	Greater Accra	Male	35	2 months follow-up	Neg	N.T	Not MTBC				NAP	NAP			Neg
D233	97	Greater Accra	Male	22	Retreatment	Neg	R/S	INH mono		katG WT absent & katG Mut1		S/S				Neg	NAP
D234	98	Greater Accra	Male	32	Retreatment	Neg	R/R	MDR	rpoB Mut2A &Mut3	katG Mut1	inhA Mut1	S/S				Pos	Pos
D235	99	Greater Accra	Male	26	2 months follow-up	Neg	S/S	sensitive				NAP	NAP			Neg	NAP
D236	100	Greater Accra	Female	32	Retreatment	2+	S/R	RIF mono	rpoB Mut3			S/S	Sensitive			Pos	Pos
D237	101	Greater Accra	Female	16	Retreatment	Neg	R/R	MDR	ropB Mut3	katG WT absent & katG Mut1		S/S				Neg	NAP
D238	102	Greater Accra	Male	66	Retreatment	2+	S/R	RIF mono	rpoB Mut2A			S/S				pos	Pos
D239	103	Greater Accra	Female	46	Retreatment	Neg	N.T	Not MTBC				NAP	NAP			pos	Negative
D240	104	Greater Accra	Male	45	Retreatment	Sc.1	R/R	MDR	rpoB Mut2B &Mut3	katG Mut1	inhA Mut1	S/S				pos	Pos
D241	105	Volta Region	Male	51	Retreatment	Neg	S/S	sensitive				NAP	NAP			Neg	NAP
D242	106	Volta Region	Male	N.A	Retreatment	Neg	S/R	RIF mono	rpoB Mut2A			S/S				pos	Pos
D243	107	Greater Accra	Male	51	Retreatment	1+	S/R	RIF mono	rpoB Mut3			S/S				Neg	NAP
D244	108	Greater Accra	Male	51	2 months follow-up	Neg	S/S	sensitive				NAP	NAP			Neg	NAP
D245	109	Greater Accra	Male	78	2 months follow-up	Neg	S/S	sensitive				NAP	NAP			Pos	Pos
D246	110	Greater Accra	Male	79	Retreatment	Neg	R/S	INH mono		katG WT absent & katG Mut1		S/S				Neg	NAP
D247	111	Greater Accra	Male	N.A	Retreatment	Neg	R/S	INH mono		katG WT absent & katG Mut1		S/S				Neg	NAP
D248	112	Greater Accra	Male	21	Retreatment	Sc.1	R/S	INH mono		katG WT absent & katG Mut1		S/S				Pos	Pos
D249	113	Greater Accra	Male	19	2 months follow-up	Neg	S/S	sensitive				NAP	NAP			pos	Pos
D250	114	Greater Accra	Male	25	2 months follow-up	Sc.6	S/S	sensitive				NAP	NAP			pos	Pos
D251	115	Central Region	Female	38	3 months follow-up	2+	R/R	MDR	rpoB WT8 absent, rpoB Mut3	katG Mut1		S/S				Pos	Pos
D252	116	Greater Accra	Female	26	Retreatment	Sc.4	R/S	INH mono		katG WT absent & katG Mut1		S/S				Neg	NAP
D253	117	Greater Accra	Male	34	2 months follow-up	Neg	N.T	Not MTBC				NAP	NAP			pos	Negative
D254	118	Central Region	Female	32	Retreatment	1+	R/R	MDR	rpoB WT3&4 absent, rpoB Mut1	katG Mut1		R/S	gryA Mut3A	Pre XDR	Pre-XDR	Pos	Pos	FQ	D94A
D255	119	Eastern Region	Male	42	Retreatment	3+	R/R	MDR	rpoB WT3&4 absent	katG Mut1		S/S				Pos	Pos
D256	120	Central Region	Male	19	Retreatment	Neg	R/S	INH mono		katG WT absent & katG Mut1	inhA WT absent	S/S				Pos	Pos
D257	121	Eastern Region	Male	73	Retreatment	2+	R/R	MDR	rpoB WT3&4 absent, rpoB Mut1	katG Mut1		S/S				Neg	NAP
D258	122	Eastern Region	Male	41	Retreatment	3+	R/R	MDR	rpoB WT8 absent, rpoB Mut3	katG Mut1		S/S				Pos	Pos
D259	123	Eastern Region	Male	75	2 months follow-up	Neg	S/S	sensitive				NAP	NAP			Neg	NAP
D260	124	Greater Accra	Male	78	Retreatment	Neg	S/S	sensitive				NAP	NAP			pos	Pos
D261	125	Eastern Region	Male	23	Retreatment	1+	S/R	RIF mono	rpoB Mut2A			S/S				Pos	Pos
D262	126	Eastern Region	Female	50	Retreatment	1+	S/R	RIF mono	rpoB WT3&4 absent			S/S				Pos	Pos
D263	127	Greater Accra	Male	50	Retreatment	Neg	R/R	MDR	rpoB WT8 absent	katG Mut1		S/S				Neg	NAP
D264	128	Greater Accra	Female	16	Retreatment	3+	R/R	MDR	rpoB WT7 absent	katG WT absent & katG Mut1		S/S				Pos	Pos
D265	129	Greater Accra	Female	37	2 months follow-up	Neg	N.T	Not MTBC				NAP	NAP			Neg
D266	130	Greater Accra	Male	27	Retreatment	1+	R/S	INH mono		katG WT absent & katG Mut1	inhA WT absent	S/S				Neg	NAP
D267	131	Greater Accra	Male	43	2 months follow-up	Neg	N.T	Not MTBC				NAP	NAP			Neg
D268	132	Central Region	Male	N.A	Failed treatment	Neg	N.T	Not MTBC				NAP	NAP			Pos	Negative
D269	133	Greater Accra	Female	74	2 months follow-up	1+	S/S	sensitive				NAP	NAP			Neg	NAP
D270	134	Greater Accra	Female	N.A	2 months follow-up	Neg	S/S	sensitive				NAP	NAP			Pos	Pos
D271	135	Central Region	Male	35	2 months follow-up	1+	S/S	sensitive				NAP	NAP			Pos	Pos
D272	136	Volta Region	Male	36	Retreatment	1+	S/S	sensitive				NAP	NAP			Pos	Pos
D273	137	Greater Accra	Female	70	2 months follow-up	Neg	N.T	Not MTBC				NAP	NAP			Pos	Negative
D274	138	Greater Accra	Female	2	Primary	Neg	S/R	RIF mono	rpoB Mut3			S/S				Pos	Pos
D275	139	Greater Accra	Male	15	2 months follow-up	Neg	N.T	Not MTBC				NAP	NAP			Pos	Negative
D276	140	Greater Accra	Male	52	Retreatment	1+	S/S	sensitive				NAP	NAP			Pos	Pos
D277	141	Greater Accra	Male	42	3 months follow-up	Neg	S/S	sensitive				NAP	NAP			Pos	Pos
D278	142	Greater Accra	Male	43	Retreatment	Neg	R/S	INH mono		katG WT absent & katG Mut1		S/S				Pos	Pos
D279	143	Greater Accra	Female	2	2 months follow-up	Neg	S/S	sensitive				NAP	NAP			Pos	Pos
D280	144	Greater Accra	Male	60	Retreatment	3+	R/R	MDR	ropB WT8 absent, rpoB Mut3	katG WT absent & katG Mut1		R/S	gryA WT3 missing	Pre XDR	Pre-XDR	Pos	Pos	FQ	D94N/G/H
D281	145	Central Region	Female	N.A	Retreatment	Neg	R/R	MDR	ropB Mut3	katG Mut1		S/S				Pos	Pos
D282	146	Greater Accra	Male	55	Retreatment	Neg	R/S	INH mono		katG WT absent & katG Mut1		S/S				Neg	NAP
D283	147	Greater Accra	Male	44	2 months follow-up	Neg	S/S	sensitive				NAP	NAP			Neg	NAP
D284	148	Greater Accra	Male	11	2 months follow-up	Neg	S/S	sensitive				NAP	NAP			Pos	Pos
D285	149	Greater Accra	Female	43	2 months follow-up	1+	S/S	sensitive				NAP	NAP			Pos	Pos
D286	150	Greater Accra	Female	N.A	2 months follow-up	Neg	N.T	Not MTBC				NAP	NAP			Neg
D287	151	Greater Accra	Male	23	Retreatment	Neg	S/S	sensitive				NAP	NAP			Contaminated	NAP
D288	152	Greater Accra	Male	51	Retreatment	Sc.1	S/S	sensitive				NAP	NAP			Pos	Pos
D289	153	Central Region	Female	40	Retreatment	1+	R/R	MDR	rpoB WT3&4 absent	katG Mut1		S/S	Sensitive			Contaminated	NAP
D290	154	Greater Accra	Male	31	Retreatment	Neg	N.T	Not MTBC				NAP	NAP			Pos	Negative
D291	155	Greater Accra	Male	39	Retreatment	3+	R/R	MDR	rpoB WT8 absent, rpoB Mut3	katG Mut1		S/S	Sensitive	sensitive		Pos	Pos
D292	156	Central Region	Male	59	Retreatment	3+	R/R	MDR	rpoB Mut3	katG Mut1		S/S	Sensitive			Contaminated	NAP
D293	157	Greater Accra	Male	34	Retreatment	Neg	S/S	sensitive				NAP	NAP			Neg	NAP
D294	158	Greater Accra	Male	18	Retreatment	2+	R/S	INH mono		katG WT absent & katG Mut1		S/S	Sensitive			Pos	Pos
D295	159	Greater Accra	Male	40	Retreatment	Neg	R/S	INH mono		katG WT absent & katG Mut1		S/S	Sensitive			Pos	Pos
D296	160	Volta Region	Female	55	Retreatment	1+	R/S	INH mono		katG WT absent & katG Mut1		S/S	Sensitive			Pos	Pos
D297	161	Volta Region	Male	34	Retreatment	Neg	S/S	sensitive				NAP	NAP			Neg	NAP
D298	162	Greater Accra	Male	28	Primary	Neg	S/R	RIF mono	rpoB WT8 absent			S/R	rrs MUT2	Poly Resistance	Poly-resistance	Neg	NAP	KAN/AMK/CAP/VIO	G1484T
D299	163	Greater Accra	Female	40	2 months follow-up	Sc.4	S/S	sensitive				NAP	NAP			Neg	NAP
D300	164	Greater Accra	Female	46	Retreatment	Neg	R/S	INH mono		katG WT absent & katG Mut1		S/S	Sensitive			Pos	Pos
D301	165	Greater Accra	Male	46	Retreatment	1+	S/S	sensitive				NAP	NAP			Pos	Pos
D302	166	Greater Accra	Female	45	2 months follow-up	Neg	N.T	Not MTBC				NAP	NAP			Neg
D303	167	Volta Region	Male	56	Retreatment	Neg	S/S	sensitive				NAP	NAP			Pos	Pos
D304	168	Volta Region	Male	30	Primary	Sc.1	S/R	RIF mono	rpoB Mut2A			R/R	gryA Mut3B, rrs Mut1, eis Mut1	Poly Resistance	Pre-XDR	Pos	Pos	KAN/AMK/CAP - FQS	A1401G
D305	169	Central Region	Male	45	Retreatment	Neg	S/S	sensitive				NAP	NAP			Pos	Pos
D306	170	Greater Accra	Male	44	4 months follow-up	Neg	S/S	sensitive				NAP	NAP			Neg	NAP
D307	171	Greater Accra	Female	18	Primary	3+	S/R	RIF mono	rpoB Mut2A			S/S	Sensitive			Pos	Pos
D308	172	Greater Accra	Female	26	Primary	Neg	R/R	MDR	rpoB WT3&4 absent, rpoB Mut2A		inhA Mut1	S/S	Sensitive	sensitive		Neg	NAP
D309	173	Greater Accra	Female	38	Retreatment	Neg	S/R	RIF mono	rpoB WT3&4 absent			S/S	Sensitive			Neg	NAP
D310	174	Greater Accra	Female	68	2 months follow-up	Neg	N.T	Not MTBC				NAP	NAP			Pos	Negative
D311	175	Greater Accra	Female	28	Retreatment	3+	R/R	MDR	rpoB WT7 absent	katG Mut1		R/S	gryA Mut3B	Pre XDR	Pre-XDR	Pos	Pos	FQ	D94N/D94Y
D312	176	Greater Accra	Male	67	Retreatment	3+	R/R	MDR	rpoB WT8 absent, rpoB Mut3		inhA Mutt, inhA WT1 absent	S/S	Sensitive			Neg	NAP
D313	177	Greater Accra	Male	N.A	2 months follow-up	Neg	S/S	sensitive				NAP	NAP			Neg	NAP
D314	178	Greater Accra	Female	30	Primary	Sc.3	R/R	MDR	rpoB Mut2A	katG Mut1		S/S	Sensitive			Neg	NAP
D315	179	Greater Accra	Female	N.A	Retreatment	Neg	S/S	sensitive				NAP	NAP			Neg	NAP
D316	180	Greater Accra	Male	34	Retreatment	Sc.1	S/S	sensitive				NAP	NAP			Neg	NAP
D317	181	Greater Accra	Female	33	Primary	3+	S/R	RIF mono	rpoB WT8 absent,rpoB Mut3			R/R	gryA Mut3B, rrs Mut1, eis Mut1	Poly Resistance	Pre-XDR	Pos	Pos	KAN/AMK/CAP - FQS	A1401G
D318	182	Volta Region	Male	71	Failed treatment	Sc.1	S/S	sensitive				NAP	NAP			Neg	NAP
D319	183	Volta Region	Male	36	Retreatment	2+	S/R	RIF mono	rpoB Mut3			S/S	Sensitive			Pos	Pos
D320	184	Central Region	Male	N.A	2 months follow-up	Neg	S/S	sensitive				NAP	NAP			Neg	NAP
D321	185	Central Region	Female	N.A	Retreatment	Neg	N.T	Not MTBC				NAP	NAP			Neg
D322	186	Central Region	Male	52	Retreatment	Sc.1	S/R	RIF mono	rpoB WT8 absent			S/R	rrs Mut2	Poly Resistance	Poly-resistance	Neg	NAP	KAN/AMK/CAP/VIO	G1484T
D323	187	central Region	Female	46	2 months follow-up	3+	S/S	sensitive				NAP	NAP			Pos	Pos
D324	188	Central Region	Male	43	Retreatment	1+	R/R	MDR	rpoB Mut2A		inhA WT1 absent, inhA Mut1	R/R	gryA Mut3B, eis Mut1	XDR	Pre-XDR	Pos	Pos	FQ + low-level KAN	(-14C/T)
D325	189	Central Region	Female	36	2 months follow-up	Neg	N.T	Not MTBC				NAP	NAP			Pos	Negative
D326	190	Greater Accra	female	27	Retreatment	3+	R/R	MDR	rpoB WT8 absent	katG Mut1	inhA Mut3A	S/S	Sensitive			Neg	NAP
D327	191	Central Region	Male	47	2 months follow-up	Neg	S/S	sensitive				NAP	NAP			Neg	NAP
D328	192	Central Region	Male	43	2 months follow-up	Neg	R/S	INH mono		katG Mut1		S/S	Sensitive			Pos	Pos
D329	193	Greater Accra	Male	50	Failed treatment	Neg	R/S	INH mono		katG WT absent & katG Mut1	inhA Mut1	S/S	Sensitive			Neg	NAP
D330	194	Greater Accra	Male	81	Failed treatment	3+	R/S	INH mono		katG WT absent & katG Mut1	inhA Mut1	S/S	Sensitive			Pos	Pos
D331	195	Greater Accra	Male	52	2 months follow-up	Neg	N.T	Not MTBC				NAP	NAP			Neg
D332	196	Greater Accra	Male	17	2 months follow-up	Sc.1	S/S	sensitive				NAP	NAP			Neg	NAP
D333	197	Greater Accra	Female	39	Retreatment	Neg	S/S	sensitive				NAP	NAP			Neg	NAP
D334	198	greater Accra	Male	30	Primary	Sc.2	S/R	RIF mono	rpoB Mut3			S/S	Sensitive			Pos	Pos
D335	199	Greater Accra	Female	52	Retreatment	Neg	R/S	INH mono		katG WT absent & katG Mut1	inhA Mut1	S/S	Sensitive			Pos	Pos
D336	200	Central Region	Male	63	Retreatment	Neg	R/S	INH mono		katG WT absent & katG Mut1	inhA Mut3A	S/S	Sensitive			Neg	NAP
D337	201	Central Region	Male	39	Retreatment	2+	R/R	MDR	rpoB Mut2A	katG Mut1		S/S	Sensitive	Sensitive		Pos	Pos
D338	202	Central Region	Male	41	Retreatment	Sc.2	S/R	RIF mono	rpoB WT1 absent			S/S	Sensitive			Neg	NAP
D339	203	Central Region	Female	N.A	Retreatment	Neg	S/R	RIF mono	rpoB WT8 absent			S/S	Sensitive			Pos	Pos
D340	204	Central Region	Female	63	Primary	2+	R/R	MDR	rpoB Mut2B		inhA Mut1	S/S	Sensitive	Sensitive		Pos	Pos
D341	205	Greater Accra	Female	61	Retreatment	Neg	R/R	MDR	rpoB Mut2A		inhA Mut1	S/S	Sensitive			Neg	NAP
D342	206	Greater Accra	Male	38	Retreatment	2+	S/R	RIF mono	rpoB WT8 absent			S/S	Sensitive			Neg	NAP
D343	207	Greater Accra	Male	38	Retreatment	1+	R/R	MDR	rpoB Mut2A		inhA Mut1	R/S	gryA Mut3B	Pre XDR	Pre-XDR	Pos	Pos	FQ	D94N/D94Y
D344	208	Central region	Female	56	2 months follow-up	Neg	N.T	Not MTBC				NAP	NAP			Neg
D345	209	Central region	Male	25	Retreatment	Sc.2	N.T	Not MTBC				NAP	NAP			Neg
D346	210	Greater Accra	Male	20	2 months follow-up	Neg	S/S	sensitive				NAP	NAP			Pos	Pos
D347	211	Volta Region	Male	52	2 months follow-up	Sc.4	S/S	sensitive				NAP	NAP			Neg	NAP
D348	212	Volta Region	Male	62	Retreatment	1+	R/S	INH mono		katG WT absent & katG Mut1	inhA Mut1	S/S	Sensitive			Pos	Pos
D349	213	Volta Region	Female	42	2 months follow-up	Neg	N.T	Not MTBC				NAP	NAP			Neg
D350	214	Greater Accra	Male	40	2 months follow-up	Neg	R/S	INH mono			inhA Mut1	S/S	Sensitive			Neg	NAP
D351	215	Greater Accra	Male	N.A	2 months follow-up	Neg	N.T	Not MTBC				NAP	NAP			Neg
D352	216	Central region	Male	60	Retreatment	1+	S/R	RIF mono	rpoB Mut2A			R/S	gryA Mut3B	Poly Resistance	Pre-XDR	Pos	Pos	FQ	D94N/D94Y
D353	217	Central region	Male	45	Retreatment	1+	S/R	RIF mono	rpoB WT8 absent			R/R	gryA Mut3B, rrs Mut1, eis Mut1	Poly Resistance	Pre-XDR	Pos	Pos	KAN/AMK/CAP - FQS	A1401G
D354	218	Greater Accra	Male	37	Retreatment	3+	S/R	RIF mono	rpoB WT7 absent			R/R	gryA Mut3B, rrs Mut1, eis Mut1	Poly Resistance	Pre-XDR	Pos	Pos	KAN/AMK/CAP - FQS	A1401G
D355	219	Greater Accra	Male	66	2 months follow-up	Neg	N.T	Not MTBC				NAP	NAP			Neg
D356	220	Greater Accra	Female	58	Failed treatment	3+	R/S	INH mono		katG WT absent & katG Mut1		S/S	Sensitive			Pos	Pos
D357	221	Greater Accra	Male	N.A	Retreatment	3+	S/R	RIF mono	rpoB Mut2A			R/R	gryA Mut3B, eis Mut1	Poly Resistance	Pre-XDR	Pos	Pos	FQ + low-level KAN	(-14C/T)
D358	222	Greater Accra	Male	40	Retreatment	Neg	R/S	INH mono		katG WT absent & katG Mut1		S/S	Sensitive			Neg	NAP
D359	223	Greater Accra	female	27	2 months follow-up	1+	S/S	sensitive				NAP	NAP			Neg	NAP
D360	224	Greater Accra	Male	37	2 months follow-up	Neg	N.T	Not MTBC				NAP	NAP			Neg
D361	225	Greater Accra	Female	30	2 months follow-up	Neg	S/S	sensitive				NAP	NAP			Neg	NAP
D362	226	Greater Accra	female	N.A	Retreatment	Neg	S/S	sensitive				NAP	NAP			Neg	NAP
D363	227	Greater Accra	Male	25	Retreatment	2+	S/R	RIF mono	rpoB WT8 absent, rpoB Mut3			S/S	Sensitive			Pos	Pos
D364	228	Greater Accra	Male	56	2 months follow-up	3+	S/S	Sensitive				NAP	NAP			Pos	Pos
D365	229	Greater Accra	Male	32	Failed treatment	1+	S/S	Sensitive				NAP	NAP			Pos	Pos
D366	230	Central Region	Male	26	2 months follow-up	Neg	S/S	Sensitive				NAP	NAP			Neg	NAP
D367	231	Central Region	Male	49	Primary	1+	R/R	MDR	rpoB WT3&4 absent	katG WT absent		S/S	Sensitive			Pos	Pos
D368	232	Greater Accra	Female	N.A	Retreatment	Neg	R/S	INH mono		katG WT absent & katG Mut1	inhA Mut1	S/S	Sensitive			Pos	Pos
D369	233	Greater Accra	Male	N.A	2 months follow-up	Neg	N.T	Not MTBC				NAP	NAP			Pos	Negative
D370	234	Greater Accra	Male	23	2 months follow-up	Neg	S/S	sensitive				NAP	NAP			Pos	Pos
D371	235	Greater Accra	Male	37	2 months follow-up	Neg	S/S	sensitive				NAP	NAP			Neg	NAP
D372	236	Greater Accra	Female	62	2 months follow-up	Neg	N.T	Not MTBC				NAP	NAP			Neg
D373	237	Greater Accra	Male	32	2 months follow-up	Neg	S/S	sensitive				NAP	NAP			Pos	Pos
D374	238	Greater Accra	Male	30	Retreatment	1+	S/S	Sensitive				NAP	NAP			Pos	Pos
D375	239	Central Region	Female	67	2 months follow-up	Sc.7	S/S	sensitive				NAP	NAP			Neg	NAP
D376	240	Central Region	Male	62	Retreatment	Sc.2	R/R	MDR	rpoB Mut2A	katG Mut1	inhA Mut1	S/S	Sensitive			Pos	Pos
D377	241	Central Region	Male	25	Retreatment	2+	S/S	sensitive				NAP	NAP			Pos	Pos
D378	242	Central Region	Female	28	Retreatment	Neg	S/S	sensitive				NAP	NAP			Neg	NAP
D379	243	Greater Accra	Male	34	Retreatment	Neg	R/S	INH mono		katG WT absent & katG Mut1		S/S	Sensitive			Pos	Pos
D380	244	Greater Accra	Female	56	Retreatment	Sc.1	R/S	INH mono		katG WT absent & katG Mut1	inhA Mut1	S/S	Sensitive			Pos	Pos
D381	245	Greater Accra	Female	49	Retreatment	Neg	S/S	sensitive				NAP	NAP			Pos	Pos
D382	246	Greater Accra	Female	20	2 months follow-up	Neg	N.T	Not MTBC				NAP	NAP			Neg
D383	247	Greater Accra	Male	N.A	2 months follow-up	Sc.3	S/S	sensitive				NAP	NAP			Neg	NAP
D384	248	Greater Accra	Male	19	Primary	2+	S/R	RIF mono	rpoB WT1 absent			S/S	Sensitive			Pos	Pos
D385	249	Greater Accra	Male	35	2 months follow-up	1+	S/R	RIF mono	rpoB Mut2A			S/S	Sensitive			Pos	Pos
D386	250	Central Region	Male	18	2 months follow-up	Neg	N.T	Not MTBC				NAP	NAP			Neg
D387	251	Central Region	Female	38	2 months follow-up	Neg	N.T	Not MTBC				NAP	NAP			Neg
D388	252	Greater Accra	Female	68	Primary	2+	R/R	MDR	rpoB WT8 absent		inhA WT2 absent, inhA Mut3A	S/S	Sensitive			Pos	Pos
D389	253	Greater Accra	Female	18	2 months follow-up	Neg	N.T	Not MTBC				NAP	NAP			Neg
D390	254	Greater Accra	Female	66	2 months follow-up	Neg	S/S	Sensitive				NAP	NAP			Neg	NAP
D391	255	Central Region	Female	27	Retreatment	3+	R/R	MDR	rpoB Mut3	katG Mut1		R/S	gyrA WT1 missing	Pre XDR	Pre-XDR	Pos	Pos	FQ	G88A/C
D392	256	Central Region	Male	62	2 months follow-up	Neg	S/S	Sensitive				NAP	NAP			Neg	NAP
D393	257	Greater Accra	Male	70	2 months follow-up	3+	S/S	Sensitive				NAP	NAP			Neg	NAP
D394	258	Greater Accra	Female	59	2 months follow-up	Neg	S/S	Sensitive				NAP	NAP			Neg	NAP
D395	259	Volta Region	Female	59	Primary	Sc.1	S/R	RIF mono	rpoB WT7absent			S/S	Sensitive			Neg	NAP
D396	260	Greater Accra	Male	23	2 months follow-up	Neg	S/R	RIF mono	rpoB WT8 absent, rpoB Mut3			S/S	Sensitive			Neg	NAP
D397	261	Greater Accra	Male	38	2 months follow-up	Neg	S/S	Sensitive				NAP	NAP			Pos	Pos
D398	262	Greater Accra	Male	63	2 months follow-up	Neg	S/S	sensitive				NAP	NAP			Neg	NAP
D399	263	Greater Accra	Female	1	2 months follow-up	Neg	S/S	sensitive				NAP	NAP			Neg	NAP
D400	264	Central Region	Male	45	Retreatment	Sc.2	R/R	MDR	rpoB Mut2B	katG Mut1		S/S	Sensitive			Pos	Pos
D401	265	Central Region	Male	72	Failed treatment	Neg	R/S	INH mono		katG WT absent & katG Mut1	inhA Mut1	S/S	Sensitive			Neg	NAP
D402	266	Greater Accra	Female	75	Retreatment	Sc.1	S/S	sensitive				NAP	NAP			Neg	NAP
D403	267	Central Region	Male	40	Retreatment	2+	R/R	MDR	rpoB Mut2A	katG Mut1		S/S	Sensitive			Pos	Pos
D404	268	Central Region	Male	43	Primary	1+	S/R	RIF mono	rpoB WT8 absent, rpoB Mut3			S/S	Sensitive			Pos	Pos
D405	269	Greater Accra	Female	35	2 months follow-up	Neg	S/S	Sensitive				NAP	NAP			Neg	NAP
D406	270	Greater Accra	Male	39	Primary	Neg	R/R	MDR	rpoB WT8 absent	katG WT absent & katG Mut1		S/S	Sensitive			Neg	NAP
D407	271	Greater Accra	Male	26	Retreatment	Neg	N.T	Not MTBC				NAP	NAP			Neg
D408	272	Greater Accra	Male	34	2 months follow-up	Sc.1	S/S	sensitive				NAP	NAP			Neg	NAP
D409	273	Greater Accra	Male	46	Retreatment	Sc.1	R/S	INH mono		katG WT absent & katG Mut1		S/S	Sensitive			Neg	NAP
D410	274	Greater Accra	Male	62	Retreatment	2+	S/S	Sensitive				NAP	NAP			Neg	NAP
D411	275	Central Region	Male	52	Retreatment	Neg	S/S	Sensitive				NAP	NAP			Neg	NAP
D412	276	Central Region	Male	78	Retreatment	1+	S/S	Sensitive				NAP	NAP			Neg	NAP
D413	277	Central Region	Male	42	Retreatment	Neg	S/S	Sensitive				NAP	NAP			Neg	NAP
D414	278	Greater Accra	Female	N.A	2 months follow-up	Neg	N.T	Not MTBC				NAP	NAP			Neg
D415	279	Greater Accra	Male	N.A	2 months follow-up	Neg	S/S	Sensitive				NAP	NAP			Neg	NAP
D416	280	Greater Accra	Male	24	2 months follow-up	2+	S/S	Sensitive				NAP	NAP			Neg	NAP
D417	281	Central Region	Male	N.A	Primary	Neg	R/R	MDR	rpoB WT8 absent, rpoB Mut3	katG Mut1		S/S	Sensitive			Neg	NAP
D418	282	Central Region	Female	1.5 years	Primary	1+	R/R	MDR	rpoB WT7 absent	katG Mut1		S/S	Sensitive			Pos	Pos
D419	283	Central Region	Female	52	Retreatment	Neg	N.T	Not MTBC				NAP	NAP			Neg
D420	284	Greater Accra	Male	N.A	Retreatment	Neg	S/S	Sensitive				NAP	NAP			Neg	NAP
D421	285	Central Region	Male	38	Primary	Neg	S/R	RIF mono	rpoB Mut2B			S/S	Sensitive			Contaminated	NAP
D422	286	Central Region	Male	35	Retreatment	1+	S/S	Sensitive				NAP	NAP			Pos	Pos
D423	287	Greater Accra	Female	43	Retreatment	Neg	R/S	INH mono		katG WT absent & katG Mut1	inhA Mut1	S/S	Sensitive			Neg	NAP
D424	288	Greater Accra	Female	N.A	Failed treatment	1+	R/S	INH mono		katG WT absent & katG Mut1	inhA Mut1	S/S	Sensitive			Neg	NAP
D425	289	Greater Accra	Male	N.A	2 months follow-up	Neg	S/S	Sensitive				NAP	NAP			Neg	NAP
D426	290	Central Region	Female	54	Retreatment	Neg	S/S	Sensitive				NAP	NAP			contaminated	NAP
D427	291	Central Region	Male	26	Retreatment	1+	R/R	MDR	rpoB Mut3	katG Mut1		S/S	Sensitive			Pos	Pos
D428	292	Greater Accra	Male	23	Retreatment	Neg	R/R	MDR	rpoB Mut3	katG Mut1		S/S	Sensitive			Pos	Pos
D429	293	Greater Accra	Female	N.A	2 months follow-up	Neg	S/S	sensitive				NAP	NAP			Neg	NAP
D430	294	Central Region	Female	64	Retreatment	Neg	N.T	Not MTBC				NAP	NAP			contaminated
D431	295	Greater Accra	Male	38	2 months follow-up	Neg	S/S	Sensitive				NAP	NAP			Neg	NAP
D432	296	Central Region	Male	52	2 months follow-up	Neg	S/S	Sensitive				NAP	NAP			Neg	NAP
D433	297	Central Region	Male	48	2 months follow-up	Neg	S/S	Sensitive				NAP	NAP			Neg	NAP
D434	298	Greater Accra	Female	61	2 months follow-up	Neg	S/S	Sensitive				NAP	NAP			Neg	NAP
D435	299	Central Region	Female	70	2 months follow-up	Neg	R/S	INH mono			inhA WT8 absent, InhA Mut1	S/S	Sensitive			Pos	Pos
D436	300	Central Region	Male	38	2 months follow-up	Neg	S/S	Sensitive				NAP	NAP			Neg	NAP
D437	301	Greater Accra	Male	46	2 months follow-up	Neg	S/S	Sensitive				NAP	NAP			Neg	NAP
D438	302	Greater Accra	Female	38	2 months follow-up	Neg	S/S	Sensitive				NAP	NAP			Neg	NAP
D439	303	Greater Accra	Male	26	2 months follow-up	Neg	S/S	Sensitive				NAP	NAP			Neg	NAP
D440	304	Volta Region	Male	43	2 months follow-up	Neg	S/S	Sensitive				NAP	NAP			Neg	NAP
D441	305	Volta Region	Male	50	2 months follow-up	Neg	S/S	Sensitive				NAP	NAP			Neg	NAP
D442	306	Volta Region	Female	43	Retreatment	Neg	S/R	RIF mono	rpoB WT7 absent, rpoBmut2B			S/S	Sensitive			Neg	NAP
D443	307	Volta Region	Female	39	2 months follow-up	Neg	S/S	Sensitive				NAP	NAP			Neg	NAP
D444	308	Greater Accra	Female	N.A	2 months follow-up	Neg	S/S	Sensitive				NAP	NAP			Neg	NAP
D445	309	Central Region	Female	60	2 months follow-up	Neg	S/S	Sensitive				NAP	NAP			Neg	NAP
D446	310	Central Region	Male	67	2 months follow-up	Neg	S/S	Sensitive				NAP	NAP			Neg	NAP
D447	311	Central Region	Male	59	2 months follow-up	Neg	S/S	Sensitive				NAP	NAP			Neg	NAP
D448	312	Greater Accra	Male	23	2 months follow-up	Neg	S/S	Sensitive				NAP	NAP			Neg	NAP
D449	313	Greater Accra	Male	57	2 months follow-up	Neg	S/S	Sensitive				NAP	NAP			Neg	NAP
D450	314	Greater Accra	Female	N.A	2 months follow-up	Neg	S/S	Sensitive				NAP	NAP			Neg	NAP
D454	315	Greater Accra	Male	N.A	Retreatment	1+	S/R	RIF mono	rpoB WT8 absent			S/S	Sensitive			Neg	NAP
D457	316	Central Region	Male	71	2 months follow-up	Neg	S/S	Sensitive				NAP	NAP			Neg	NAP
D458	317	Central Region	Female	40	Retreatment	Neg	R/R	MDR	rpoB WT3&4 absent	katG WT absent		S/S	Sensitive			Neg	NAP
D459	318	Central Region	Female	49	2 months follow-up	Neg	S/S	Sensitive				NAP	NAP			Neg	NAP
D476	319	Greater Accra	Male	40	2 months follow-up	Neg	S/S	Sensitive				NAP	NAP			Neg	NAP
D477	320	Central Region	Male	30	2 months follow-up	Neg	S/S	Sensitive				NAP	NAP			Neg	NAP
D478	321	Central Region	Male	35	4 months follow-up	Neg	R/S	INH mono		katG Mut1		S/S	Sensitive			Neg	NAP
D479	322	Central Region	Female	53	Retreatment	Neg	S/R	RIF mono	rpoB Mut2B			S/S	Sensitive			Neg	NAP
D480	323	Central Region	Male	34	Retreatment	Neg	R/R	MDR	rpoB Mut2A	katG Mut1		S/S	Sensitive			Neg	NAP
D481	324	Greater Accra	Male	20	2 months follow-up	Neg	S/S	sensitive				NAP	NAP			Neg	NAP
D482	325	Greater Accra	Female	21	2 months follow-up	Neg	S/S	sensitive				NAP	NAP			Neg	NAP
D483	326	Greater Accra	Female	38	2 months follow-up	Neg	S/S	sensitive				NAP	NAP			Neg	NAP
D484	327	Central Region	Male	55	Retreatment	Neg	S/R	RIF Mono	rpoB Mut3			S/S	Sensitive			Neg	NAP
D485	328	Greater Accra	Male	36	2 months follow-up	Neg	S/S	Sensitive				NAP	NAP			Neg	NAP
D486	329	Greater Accra	Female	82	2 months follow-up	Neg	S/S	sensitive				NAP	NAP			Neg	NAP
D487	330	Greater Accra	Male	N.A	2 months follow-up	Neg	S/S	sensitive				NAP	NAP			Neg	NAP
D488	331	Greater Accra	Male	N.A	2 months follow-up	Neg	S/S	Sensitive				NAP	NAP			Neg	NAP
